# Supplementary material for: Dual-Arm Visuo-Haptic Optical Tweezers for Bimanual Cooperative Micromanipulation of Nonspherical Objects
Source: Micromachines (Basel). 2022 Oct 26;13(11):1830. doi: 10.3390/mi13111830 (PMC9695214; doi:10.3390/mi13111830)
Supplement: Supplementary file 1 [file micromachines-13-01830-s001.zip]

Archive with 4 entries (4 files):
- s1.mov
- s2.mov
- s3.mp4
- s4.mp4
